# Supplementary material for: Urokinase-Type Plasminogen Activator Receptor (uPAR) Cooperates with Mutated KRAS in Regulating Cellular Plasticity and Gemcitabine Response in Pancreatic Adenocarcinomas
Source: Cancers (Basel). 2023 Mar 3;15(5):1587. doi: 10.3390/cancers15051587 (PMC10000455; doi:10.3390/cancers15051587)
Supplement: Supplementary file 1 [file cancers-15-01587-s001.zip]

Archive with 2 entries (2 files):
- cancers-2217766- Supplementary Material File S1 Uncropped WB images.pdf
- cancers-2217766-supplementary.pdf
